# Supplementary material for: Selective Adsorption of Ionic Species Using Macroporous Monodispersed Polyethylene Glycol Diacrylate/Acrylic Acid Microgels with Tunable Negative Charge
Source: Gels. 2023 Oct 26;9(11):849. doi: 10.3390/gels9110849 (PMC10670463; doi:10.3390/gels9110849)
Supplement: Supplementary file 1 [file gels-09-00849-s001.zip]

Archive with 1 entries (1 files):
- gels-2671882-supplementary.pdf
